# Supplementary material for: Seasonal changes in diet and chemical defense in the Climbing Mantella frog (Mantella laevigata)
Source: PLoS One. 2018 Dec 26;13(12):e0207940. doi: 10.1371/journal.pone.0207940 (PMC6306172; doi:10.1371/journal.pone.0207940)
Supplement: S3 Table — For all morphologically or genetically identifiable ant specimens found in M. laevigata stomach contents across wet and dry seasons, we list the sample ID, species name, BOLD and Genbank database IDs and percent matches to these IDs For Genbank-matched individuals, BLASTn hit, specimen Genbank accession number, percent identity and E value are also listed. (XLSX) [file pone.0207940.s004.xlsx]

## Sheet: Sheet1
Sample ID	Season	Morphologically identified species (if applicable)	BOLD database identification information		Genbank database identification information
			BOLD match ID (if applicable)	% match to BOLD ID	GenBank Accession	BLASTn match	BLASTn match GenBank Accession	Similarity	E Value
7001-001	Dry	Crematogaster sp1	-	-	-	-	-	-	-
7001-002	Dry	Tetramorium shamshir	Tetramorium shamshir	99.83	MG947212	Tetramorium sp.	DQ176265	0.94	0
7001-003	Dry	Pheidole nr. madecassa	-	-	-	-	-	-	-
7001-004	Dry	Crematogaster sp1	-	-	-	-	-	-	-
7001-005	Dry	Crematogaster sp1	-	-	-	-	-	-	-
7002-002	Dry	Crematogaster sp2	-	-	-	-	-	-	-
7002-003	Dry	Crematogaster sp2	-	-	-	-	-	-	-
7002-004	Dry	Crematogaster sp2	-	-	-	-	-	-	-
7002-005	Dry	Crematogaster sp2	-	-	-	-	-	-	-
7002-006	Dry	Crematogaster sp2	-	-	-	-	-	-	-
7002-007	Dry	Crematogaster sp2	-	-	-	-	-	-	-
7002-008	Dry	Crematogaster sp2	-	-	-	-	-	-	-
7002-009	Dry	Crematogaster sp2	-	-	-	-	-	-	-
7002-010	Dry	Crematogaster sp2	-	-	-	-	-	-	-
7002-011	Dry	Crematogaster sp2	-	-	-	-	-	-	-
7002-025	Dry	Crematogaster sp2	-	-	-	-	-	-	-
7002-026	Dry	Crematogaster sp2	-	-	-	-	-	-	-
7003-001	Dry	Pheidole MG051	-	-	MG947216	Pheidole sp.	DQ176109	0.89	0
7003-003	Dry	Pheidole madecassa	-	91.9	MG947217	Pheidole sp.	DQ176064	0.88	0
7003-003	Dry	Pheidole nr. madecassa	-	-	-	-	-	-	-
7003-004	Dry	Pheidole MG051	-	-	MG947218	Pheidole sp.	DQ176109	0.89	0
7003-005	Dry	Pheidole MG051	-	-	MG947219	Pheidole sp.	DQ176109	0.89	0
7003-006	Dry	Pheidole MG051	Pheidole MG051	99.31	MG947220	Pheidole sp.	DQ176109	0.88	0
7003-007	Dry	Pheidole MG051	-	-	-	-	-	-	-
7003-008	Dry	Pheidole MG051	-	-	-	-	-	-	-
7003-009	Dry	Pheidole MG051	-	-	MG947221	Pheidole sp.	DQ176109	0.88	0
7003-010	Dry	Pheidole nr. madecassa	Pheidole madecassa	91.4	MG947222	Pheidole sp.	DQ176064	0.88	0
7003-011	Dry	Pheidole MG051	-	-	-	-	-	-	-
7003-012	Dry	Pheidole MG051	-	-	-	-	-	-	-
7003-013	Dry	Pheidole MG051	-	-	MG947223	Pheidole sp.	DQ176109	0.88	0
7003-014	Dry	Pheidole MG051	Pheidole MG051	99.53	MG947224	Pheidole sp.	DQ176109	0.89	0
7003-015	Dry	Pheidole nr. madecassa	Pheidole madecassa	91.4	MG947225	Pheidole sp.	DQ176064	0.88	0
7003-016	Dry	Pheidole MG051	-	-	-	-	-	-	-
7003-017	Dry	Pheidole MG051	Pheidole MG051	99.5	MG947226	Pheidole sp.	DQ176109	0.88	0
7003-018	Dry	Pheidole MG051	-	-	MG947227	Pheidole sp.	DQ176110	0.89	0
7003-019	Dry	Pheidole MG051	-	-	MG947228	Pheidole sp.	DQ176109	0.89	0
7003-020	Dry	Pheidole MG051	-	-	MG947229	Pheidole sp.	DQ176109	0.89	0
7003-021	Dry	Pheidole MG051	-	-	-	-	-	-	-
7003-022	Dry	Pheidole MG051	-	-	MG947230	Pheidole sp.	DQ176109	0.88	0
7003-023	Dry	Pheidole MG051	-	-	MG947231	Pheidole sp.	DQ176109	0.89	0
7003-024	Dry	Pheidole MG051	-	-	MG947232	Pheidole sp.	DQ176109	0.88	0
7003-025	Dry	Pheidole MG051	-	-	-	-	-	-	-
7003-026	Dry	Pheidole nr. madecassa	Pheidole madecassa	91.02	MG947213	Pheidole sp.	DQ176053	0.88	0
7003-027	Dry	Pheidole MG051	-	-	MG947214	Pheidole sp.	DQ176109	0.89	0
7003-028	Dry	Pheidole MG051	Pheidole MG051	99.51	MG947233	Pheidole sp.	DQ176109	0.88	0
7003-029	Dry	Pheidole MG051	-	-	MG947234	Pheidole sp.	DQ176109	0.89	0
7003-030	Dry	Pheidole nr. madecassa	Pheidole madecassa	91.4	MG947235	Pheidole sp.	DQ176064	0.88	0
7003-031	Dry	Solenopsis mameti	-	-	-	-	-	-	-
7003-032	Dry	Pheidole MG051	-	-	MG947236	Pheidole sp.	DQ176109	0.88	0
7003-033	Dry	Solenopsis mameti	Pheidole madecassa	91.16	MG947237	Pheidole sp.	DQ176064	0.88	0
7003-034	Dry	Pheidole MG051	-	-	-	-	-	-	-
7003-035	Dry	Pheidole MG051	-	-	-	-	-	-	-
7003-036	Dry	Pheidole nr. madecassa	-	-	-	-	-	-	-
7003-037	Dry	Strumigenys chilo	Strumigenys chilo	97.75	MG947238	Strumigenys chilo	KF200246	0.96	0
7003-039	Dry	Pheidole MG051	-	-	MG947239	Pheidole sp.	DQ176109	0.89	0
7003-040	Dry	Pheidole MG051	Pheidole MG051	98.28	MG947240	Pheidole sp.	DQ176109	0.89	0
7003-041	Dry	Pheidole MG051	-	-	-	-	-	-	-
7003-042	Dry	Pheidole nr. madecassa	Pheidole madecassa	91.4	MG947241	Pheidole sp.	DQ176064	0.88	0
7003-043	Dry	Pheidole MG051	Pheidole MG051	99.53	MG947242	Pheidole sp.	DQ176109	0.88	0
7003-044	Dry	Pheidole MG051	-	-	-	-	-	-	-
7003-045	Dry	Pheidole MG051	Pheidole MG051	99.53	MG947243	Pheidole sp.	DQ176109	0.89	0
7003-046	Dry	Pheidole nr. madecassa	Pheidole madecassa	91.4	MG947244	Pheidole sp.	DQ176064	0.88	0
7003-047	Dry	Pheidole MG051	-	-	-	-	-	-	-
7003-048	Dry	Paratrechina longicornis	Paratrechina longicornis	100	MG947245	Paratrechina longicornis	KP232150	1	0
7003-050	Dry	Pheidole nr. madecassa	-	-	-	-	-	-	-
7003-051	Dry	Pheidole MG051	-	-	-	-	-	-	-
7003-052	Dry	Pheidole MG051	-	-	-	-	-	-	-
7003-053	Dry	Pheidole MG051	-	-	-	-	-	-	-
7003-055	Dry	Pheidole MG051	-	-	-	-	-	-	-
7003-056	Dry	Pheidole MG051	Pheidole MG051	99.5	MG947247	Pheidole sp.	DQ176109	0.88	0
7004-002	Dry	Pheidole MG051	-	-	-	-	-	-	-
7004-004	Dry	Pheidole MG051	-	-	-	-	-	-	-
7004-005	Dry	Pheidole MG051	-	-	-	-	-	-	-
7004-006	Dry	Pheidole MG051	-	-	-	-	-	-	-
7004-007	Dry	Pheidole MG051	-	-	-	-	-	-	-
7004-009	Dry	Pheidole MG051	-	-	-	-	-	-	-
7004-010	Dry	Pheidole MG051	-	-	-	-	-	-	-
7004-011	Dry	Pheidole MG051	-	-	-	-	-	-	-
7004-012	Dry	Pheidole MG051	-	-	-	-	-	-	-
7004-013	Dry	Pheidole MG051	-	-	-	-	-	-	-
7004-014	Dry	Pheidole MG051	-	-	-	-	-	-	-
7004-015	Dry	Pheidole MG051	-	-	-	-	-	-	-
7004-017	Dry	Pheidole MG051	-	-	-	-	-	-	-
7004-018	Dry	Pheidole MG051	-	-	-	-	-	-	-
7004-019	Dry	Crematogaster sp3	-	-	-	-	-	-	-
7004-020	Dry	Crematogaster sp3	-	-	-	-	-	-	-
7004-021	Dry	Crematogaster sp3	-	-	-	-	-	-	-
7004-022	Dry	Crematogaster sp3	-	-	-	-	-	-	-
7004-023	Dry	Crematogaster sp3	-	-	-	-	-	-	-
7004-024	Dry	Crematogaster sp3	-	-	-	-	-	-	-
7006-001	Dry	Pheidole nr. madecassa	-	-	-	-	-	-	-
7006-002	Dry	Pheidole MG051	-	-	-	-	-	-	-
7006-003	Dry	Pheidole MG051	-	-	-	-	-	-	-
7006-004	Dry	Pheidole MG051	-	-	-	-	-	-	-
7006-005	Dry	Pheidole MG051	-	-	-	-	-	-	-
7006-006	Dry	Pheidole MG051	-	-	-	-	-	-	-
7006-007	Dry	Pheidole MG051	-	-	-	-	-	-	-
7006-008	Dry	Pheidole MG051	-	-	-	-	-	-	-
7006-009	Dry	Pheidole MG051	-	-	-	-	-	-	-
7006-010	Dry	Pheidole MG051	-	-	-	-	-	-	-
7006-011	Dry	Pheidole MG051	-	-	-	-	-	-	-
7006-012	Dry	Pheidole MG051	-	-	-	-	-	-	-
7006-013	Dry	Pheidole MG051	-	-	-	-	-	-	-
7006-014	Dry	Pheidole MG051	-	-	-	-	-	-	-
7006-015	Dry	Pheidole MG051	-	-	-	-	-	-	-
7006-016	Dry	Pheidole MG051	-	-	-	-	-	-	-
7006-017	Dry	Pheidole MG051	-	-	-	-	-	-	-
7006-039	Dry	-	-	-	MG947248	Pheidole sp.	GU709798	0.88	0
7007-040	Dry	Crematogaster sp3	-	-	-	-	-	-	-
7007-041	Dry	Tetramorium kelleri	-	-	-	-	-	-	-
7007-043	Dry	Crematogaster sp3	-	-	-	-	-	-	-
7007-045	Dry	Pheidole MG051	-	-	-	-	-	-	-
7007-047	Dry	Pheidole MG051	-	-	MG947250	Pheidole sp.	GU709798	0.88	0
7007-049	Dry	Pheidole MG051	-	-	MG947251	Pheidole sp.	GU709798	0.88	0
7007-050	Dry	Pheidole MG071	Pheidole MG071	98.8	MG947252	Pheidole umbonata	KJ141877	0.88	0
7007-053	Dry	Pheidole MG051	-	-	MG947253	Pheidole sp.	GU709798	0.88	0
7007-054	Dry	Pheidole MG051	-	-	-	-	-	-	-
7007-056	Dry	Pheidole MG051	-	-	-	-	-	-	-
7007-058	Dry	Pheidole MG051	-	-	MG947254	Pheidole sp.	GU709798	0.88	0
7007-060	Dry	Pheidole MG051	-	-	-	-	-	-	-
7007-066	Dry	Pheidole MG051	-	-	MG947256	Pheidole sp.	GU709798	0.88	0
7007-068	Dry	Pheidole MGs128	Pheidole MGs128	99.69	MG947257	Pheidole sp.	KF200233	0.95	0
7007-070	Dry	Pheidole MG051	-	-	-	-	-	-	-
7007-072	Dry	Pheidole MG051	-	-	-	-	-	-	-
7007-073	Dry	Pheidole MG051	Pheidole MG051	99.15	MG947258	Pheidole sp.	GU709798	0.88	0
7007-074	Dry	Pheidole MG051	Pheidole MG051	99.07	MG947259	Pheidole sp.	GU709798	0.88	0
7007-075	Dry	Pheidole MG051	Pheidole MG051	99.07	MG947260	Pheidole sp.	GU709798	0.88	0
7007-076	Dry	-	-	-	MG947261	Pheidole sp.	GU709798	0.88	0
7007-079	Dry	Pheidole MG051	-	-	MG947262	Pheidole sp.	GU709798	0.88	0
7007-081	Dry	Pheidole MG051	Pheidole MG051	98.8	MG947263	Pheidole sp.	GU709798	0.88	0
7007-083	Dry	Pheidole MG051	-	-	-	-	-	-	-
7007-085	Dry	-	-	-	MG947264	Pheidole sp.	GU709798	0.88	0
7007-087	Dry	Pheidole MGs128	Pheidole MGs128	99.69	MG947265	Pheidole sp.	KF200233	0.95	0
7007-088	Dry	Pheidole MG051	Pheidole MG051	99.04	MG947266	Pheidole sp.	GU709798	0.88	0
7007-090	Dry	Pheidole MG051	-	-	MG947267	Pheidole sp.	GU709798	0.88	0
7007-091	Dry	-	-	-	MG947268	Pheidole sp.	GU709798	0.88	0
7007-093	Dry	Pheidole MG051	-	-	MG947269	Pheidole sp.	GU709798	0.88	0
7007-094	Dry	Pheidole MG051	-	-	MG947270	Pheidole sp.	GU709798	0.88	0
7007-095	Dry	Pheidole MG051	-	-	MG947271	Pheidole sp.	GU709798	0.88	0
7007-096	Dry	Pheidole MG051	-	-	MG947272	Pheidole sp.	GU709798	0.88	0
7007-098	Dry	Pheidole MG051	Pheidole MG051	99.15	MG947215	Pheidole sp.	GU709798	0.88	0
7007-099	Dry	Pheidole MG051	-	-	MG947273	Pheidole sp.	GU709798	0.88	0
7007-100	Dry	Pheidole MG051	Pheidole MG051	99.04	MG947274	Pheidole sp.	GU709798	0.88	0
7007-101	Dry	Pheidole MG051	-	-	-	-	-	-	-
7007-102	Dry	Pheidole MG051	Pheidole MG051	98.99	MG947275	Pheidole sp.	GU709798	0.88	0
7007-104	Dry	Pheidole MGs128	Pheidole MGs128	99.69	MG947276	Pheidole sp.	KF200233	0.95	0
7007-106	Dry	Pheidole MG051	-	-	-	-	-	-	-
7008-022	Dry	Solenopsis sp1	-	-	-	-	-	-	-
7008-023	Dry	Pheidole MGs128	Pheidole MGs128	99.68	MG947277	Pheidole sp.	KF200437	0.95	0
7008-032	Dry	Pheidole MGs128	-	-	-	-	-	-	-
7008-047	Dry	Tetramorium sp3	-	-	-	-	-	-	-
7009-001	Dry	Pheidole MGs128	-	-	-	-	-	-	-
7009-002	Dry	Pheidole MGs128	-	-	-	-	-	-	-
7009-003	Dry	Pheidole MGs128	-	-	-	-	-	-	-
7009-004	Dry	Pheidole MGs128	-	-	-	-	-	-	-
7009-005	Dry	Pheidole MGs128	-	-	-	-	-	-	-
7009-006	Dry	Pheidole MGs128	Pheidole MGs128	99.63	-	-	-	-	-
7009-007	Dry	Pheidole MGs128	-	-	-	-	-	-	-
7009-008	Dry	Pheidole MGs128	-	-	-	-	-	-	-
7009-009	Dry	Crematogaster sp2	-	-	-	-	-	-	-
7009-010	Dry	Pheidole MGs128	-	-	-	-	-	-	-
7009-011	Dry	Crematogaster sp2	-	-	-	-	-	-	-
7009-012	Dry	Pheidole MGs128	-	-	-	-	-	-	-
7009-013	Dry	Pheidole MGs128	-	-	-	-	-	-	-
7009-014	Dry	Pheidole MGs128	-	-	-	-	-	-	-
7009-015	Dry	Pheidole MGs128	-	-	MG947279	Pheidole sp.	DQ176109	0.89	0
7009-016	Dry	Pheidole MGs128	-	-	-	-	-	-	-
7009-017	Dry	Pheidole MGs128	-	-	-	-	-	-	-
7009-018	Dry	Pheidole MGs128	-	-	MG947280	Pheidole sp.	GU709798	0.88	0
7009-019	Dry	Pheidole MGs128	-	-	-	-	-	-	-
7009-020	Dry	Pheidole MGs128	Pheidole MGs128	99.69	MG947281	Pheidole sp.	KF200233	0.95	0
7009-021	Dry	Pheidole MGs128	-	-	-	-	-	-	-
7009-022	Dry	Pheidole MGs128	Pheidole MGs128	99.68	MG947282	Pheidole sp.	KF200437	0.95	0
7009-023	Dry	Pheidole MGs128	-	-	-	-	-	-	-
7009-024	Dry	Pheidole MGs128	-	-	-	-	-	-	-
7009-025	Dry	Pheidole MGs128	Pheidole MGs128	99.65	MG947283	Pheidole sp.	KF200906	0.95	0
7009-026	Dry	Pheidole MGs128	-	-	-	-	-	-	-
7009-027	Dry	Pheidole MGs128	Pheidole MGs128	98.89	MG947284	Pheidole sp.	KF200906	0.95	0
7009-028	Dry	Pheidole MGs128	-	-	-	-	-	-	-
7009-029	Dry	Pheidole MGs128	Pheidole MGs128	99.69	MG947285	Pheidole sp.	KF200233	0.95	0
7009-030	Dry	Pheidole MGs128	-	-	-	-	-	-	-
7009-031	Dry	Pheidole MGs128	-	-	-	-	-	-	-
7009-032	Dry	Pheidole MGs128	-	-	-	-	-	-	-
7009-033	Dry	Pheidole MGs128	Pheidole MGs128	99.69	MG947286	Pheidole sp.	KF200437	0.95	0
7009-034	Dry	Pheidole MGs128	-	-	-	-	-	-	-
7009-035	Dry	Pheidole MGs128	-	-	-	-	-	-	-
7009-036	Dry	Pheidole MGs128	-	-	-	-	-	-	-
7009-037	Dry	Crematogaster sp2	-	-	-	-	-	-	-
7009-038	Dry	Pheidole MGs128	-	-	-	-	-	-	-
7009-039	Dry	Pheidole MGs128	-	-	-	-	-	-	-
7009-040	Dry	Pheidole MGs128	Pheidole MGs128	99.66	MG947287	Pheidole sp.	KF200437	0.95	0
7009-041	Dry	Crematogaster sp2	-	-	-	-	-	-	-
7009-042	Dry	Crematogaster sp2	-	-	-	-	-	-	-
7009-043	Dry	Pheidole MGs128	-	-	-	-	-	-	-
7009-044	Dry	Pheidole MGs128	-	-	-	-	-	-	-
7009-045	Dry	Pheidole MGs128	-	-	-	-	-	-	-
7009-046	Dry	Pheidole MGs128	-	-	-	-	-	-	-
7009-047	Dry	Pheidole MGs128	-	-	-	-	-	-	-
7009-048	Dry	Pheidole MGs128	Pheidole MGs128	99.69	MG947288	Pheidole sp.	KF200233	0.95	0
7009-049	Dry	Pheidole MGs128	-	-	-	-	-	-	-
7009-054	Dry	Pheidole MGs128	Pheidole MGs128	99.67	MG947289	Pheidole sp.	KF200437	0.95	0
7009-056	Dry	Pheidole MGs128	-	-	-	-	-	-	-
7009-057	Dry	Pheidole MGs128	-	-	-	-	-	-	-
7011-002	Dry	Pheidole MG051	-	-	-	-	-	-	-
7011-006	Dry	Pheidole MG051	-	-	-	-	-	-	-
7011-007	Dry	Pheidole MG051	-	-	-	-	-	-	-
7011-008	Dry	Pheidole MG051	-	-	-	-	-	-	-
7011-009	Dry	Pheidole MG051	-	-	-	-	-	-	-
7011-010	Dry	Pheidole MG051	-	-	-	-	-	-	-
7011-012	Dry	Pheidole MG051	-	-	-	-	-	-	-
7011-014	Dry	Pheidole MG051	-	-	-	-	-	-	-
7011-015	Dry	Pheidole MG051	-	-	-	-	-	-	-
7011-016	Dry	Pheidole MG051	-	-	-	-	-	-	-
7011-018	Dry	Pheidole MG051	-	-	-	-	-	-	-
7011-019	Dry	Pheidole MG051	-	-	-	-	-	-	-
7011-020	Dry	Pheidole MG051	-	-	-	-	-	-	-
7011-021	Dry	Pheidole MG051	-	-	-	-	-	-	-
7011-022	Dry	Pheidole MG051	-	-	-	-	-	-	-
7011-023	Dry	Pheidole MG051	-	-	-	-	-	-	-
7011-024	Dry	Pheidole MG051	-	-	-	-	-	-	-
7011-025	Dry	Pheidole MG051	-	-	-	-	-	-	-
7011-026	Dry	Pheidole MG051	-	-	-	-	-	-	-
7011-027	Dry	Pheidole MG051	-	-	-	-	-	-	-
7011-028	Dry	Pheidole MG051	-	-	-	-	-	-	-
7011-029	Dry	Pheidole MG051	-	-	-	-	-	-	-
7011-030	Dry	Pheidole MG051	-	-	-	-	-	-	-
7011-031	Dry	Pheidole MG051	-	-	-	-	-	-	-
7011-032	Dry	Pheidole MG051	-	-	-	-	-	-	-
7011-033	Dry	Pheidole MG051	-	-	-	-	-	-	-
7011-034	Dry	Pheidole MG051	-	-	-	-	-	-	-
7011-035	Dry	Pheidole MG051	-	-	-	-	-	-	-
7011-036	Dry	Pheidole MG051	-	-	-	-	-	-	-
7011-037	Dry	Pheidole MG051	-	-	-	-	-	-	-
7011-039	Dry	Pheidole MG051	-	-	-	-	-	-	-
7011-040	Dry	Pheidole MG051	-	-	-	-	-	-	-
7011-043	Dry	Pheidole MG051	-	-	-	-	-	-	-
7011-057	Dry	Pheidole MG051	-	-	-	-	-	-	-
7011-058	Dry	Pheidole MG051	-	-	-	-	-	-	-
7011-073	Dry	Pheidole MG051	-	-	-	-	-	-	-
7011-078	Dry	Pheidole MG051	-	-	-	-	-	-	-
7011-080	Dry	Pheidole MG051	-	-	-	-	-	-	-
7012-001	Dry	Pheidole MG051	-	-	-	-	-	-	-
7012-002	Dry	Crematogaster sp3	-	-	-	-	-	-	-
7012-003	Dry	Pheidole MG051	-	-	-	-	-	-	-
7012-004	Dry	Pheidole MG051	-	-	-	-	-	-	-
7012-005	Dry	Crematogaster sp2	-	-	-	-	-	-	-
7012-006	Dry	Crematogaster sp2	-	-	-	-	-	-	-
7012-007	Dry	Pheidole MG051	-	-	-	-	-	-	-
7012-008	Dry	Crematogaster sp1	-	-	-	-	-	-	-
7012-009	Dry	Crematogaster sp2	-	-	-	-	-	-	-
7012-011	Dry	Crematogaster sp1	-	-	-	-	-	-	-
7012-016	Dry	Crematogaster sp2	-	-	-	-	-	-	-
7012-019	Dry	Pheidole MG051	-	-	-	-	-	-	-
7012-020	Dry	Strumigenys chilo	-	-	-	-	-	-	-
7012-021	Dry	Pheidole MG051	-	-	-	-	-	-	-
7012-024	Dry	Strumigenys chilo	-	-	-	-	-	-	-
7500-004	Wet	Solenopsis mameti	Solenopsis papuana	100	MG947301	Solenopsis mameti	GU709759	1	0
7502-001	Wet	-	Pheidole MG051	99.82	MG947304	Pheidole sp.	DQ176109	0.88	0
7502-003	Wet	Pheidole MG051	-	-	-	-	-	-	-
7502-004	Wet	Pheidole MG051	Pheidole MG051	99.54	MG947306	Pheidole sp.	DQ176109	0.89	0
7502-005	Wet	Pheidole MG051	-	-	MG947307	Pheidole sp.	DQ176109	0.89	0
7502-006	Wet	Ravavy MG001	-	-	MG947308	Tapinoma sp.	KC417917	0.83	1.75e-168
7502-009	Wet	Pheidole MG051	-	-	MG947310	Pheidole sp.	DQ176109	0.892	0
7502-010	Wet	Pheidole MG051	-	-	-	-	-	-	-
7502-011	Wet	Pheidole MG051	-	-	MG947311	Pheidole sp.	DQ176109	0.89	0
7502-012	Wet	Pheidole MG051	-	-	MG947312	Pheidole sp.	DQ176109	0.892	0
7502-013	Wet	Pheidole MG051	-	-	-	-	-	-	-
7502-014	Wet	Pheidole MG051	-	-	MG947313	Pheidole sp.	DQ176109	0.892	0
7502-015	Wet	Pheidole MG051	Pheidole MG051	99.53	MG947314	Pheidole sp.	DQ176109	0.89	0
7502-016	Wet	Tetramorium kelleri	Tetramorium kelleri	100	MG947315	Tetramorium kelleri	DQ176296	0.98	0
7502-020	Wet	-	-	-	MG947318	Pheidole sp.	DQ176109	0.89	0
7502-026	Wet	Pheidole MG051	Pheidole MG051	99.54	MG947320	Pheidole sp.	DQ176109	0.89	0
7502-027	Wet	Pheidole MG051	-	-	-	-	-	-	-
7502-038	Wet	Pheidole MG051	-	-	-	-	-	-	-
7502-040	Wet	Pheidole MG051	-	-	-	-	-	-	-
7502-041	Wet	Pheidole MG051	-	-	-	-	-	-	-
7502-042	Wet	Pheidole MG051	-	-	MG947323	Pheidole sp.	DQ176109	0.89	0
7502-043	Wet	Pheidole MG051	-	-	-	-	-	-	-
7502-051	Wet	Pheidole MG051	-	-	MG947327	Pheidole sp.	DQ176109	0.892	0
7502-055	Wet	Crematogaster sp3	-	-	-	-	-	-	-
7503-037	Wet	Solenopsis mameti	-	-	-	-	-	-	-
7504-012	Wet	Crematogaster sp3	-	-	-	-	-	-	-
7504-017	Wet	Pheidole MG051	-	-	MG947341	Pheidole sp.	KF200906	0.953	0
7504-019	Wet	Pheidole MG051	Pheidole MG051	99.64	MG947342	Pheidole sp.	DQ176109	0.89	0
7504-020	Wet	Pheidole MG051	-	-	-	-	-	-	-
7504-021	Wet	Pheidole MG051	-	-	-	-	-	-	-
7504-024	Wet	Pheidole MG051	-	-	-	-	-	-	-
7504-025	Wet	Pheidole MG051	-	-	-	-	-	-	-
7504-026	Wet	Crematogaster sp3	-	-	-	-	-	-	-
7504-032	Wet	Crematogaster sp3	-	-	-	-	-	-	-
7504-036	Wet	Crematogaster sp3	-	-	-	-	-	-	-
7504-093	Wet	Crematogaster sp3	-	-	-	-	-	-	-
7505-005	Wet	Pheidole MG051	-	-	-	-	-	-	-
7505-010	Wet	Ravavy MG001	-	-	-	-	-	-	-
7505-022	Wet	Pheidole MG051	-	-	-	-	-	-	-
7505-023	Wet	Ravavy MG001	-	-	-	-	-	-	-
7505-024	Wet	Ravavy MG001	-	-	-	-	-	-	-
7505-046	Wet	-	-	-	MG947357	Pheidole sp.	DQ176064	0.883	0
7506-012	Wet	-	-	-	MG947359	Pheidole sp.	DQ176064	0.88	0
7506-021	Wet	-	-	-	MG947360	Pheidole sp.	DQ176109	0.89	0
7506-022	Wet	Pheidole MG051	-	-	-	-	-	-	-
7506-035	Wet	-	-	-	MG947361	Pheidole sp.	DQ176109	0.89	0
7506-040	Wet	Cataulacus porcatus	Cataulacus porcatus	99.51	MG947362	Cataulacus porcatus	DQ176224	0.99	0
7506-041	Wet	Pheidole MG051	-	-	-	-	-	-	-
7506-048	Wet	Camponotus sp1	-	-	-	-	-	-	-
7506-063	Wet	-	-	-	MG947363	Pheidole sp.	DQ176109	0.89	0
7506-064	Wet	-	-	-	MG947364	Pheidole sp.	DQ176109	0.89	0
7506-096	Wet	Cataulacus porcatus	Tetramorium shamshir	100	MG947365	Tetramorium sp.	DQ176265	0.94	0
7506-097	Wet	-	Cataulacus porcatus	99.61	MG947366	Cataulacus porcatus	DQ176224	0.99	0
