# Supplementary material for: Seasonal changes in diet and chemical defense in the Climbing Mantella frog (Mantella laevigata)
Source: PLoS One. 2018 Dec 26;13(12):e0207940. doi: 10.1371/journal.pone.0207940 (PMC6306172; doi:10.1371/journal.pone.0207940)
Supplement: S4 Table — Abundance is represented by the integrated area under the curve (no units) from the mass spectrometry ion chromatogram for each alkaloid and frog. (XLSX) [file pone.0207940.s005.xlsx]

## Sheet: Sheet1
frog id	group	153B_Unclass	189_THQ	193D_OHQ	195A_DHQ	195J_DHQ	209A_DHQ	211A_DHQ	211K_DHQ	211L_5,6,8-I	223E_Izidine_1stIsomer	225D_5, 8-I._2ndIsomer	225K_5,6,8-I	233B_Izidine	235M_Tricyclic	235T_Tricyclic_1stisomer	237E_3,5-I	237O_Tricyclic	239K_3,5-P	239W_5,6,8-I	243C_5, 8-I.	247C_3,5-I	249A_3,5-I_1stIsomer	249X_3,5-P	251O_3,5-P	251Q_Izidine	251U_5, 8-I.	253B_5, 8-I._1stIsomer	253F_PTX	267W_5,6,8-I	275C_3,5-I_1stIsomer	275E_5,6,8-I_2ndIsomer	277I_Izidine	291E_DeoxyPTX_1stIsomer	305A_aPTX	307A_PTX (PumiliotoxiNA)_minorIsomer	307G_PTX	321B_hPTX	321D_hPTX_1stIsomer	323A_PTX (PumiliotoxiNB)	337B_hPTX	380_DHQ-dimer
7001	dry season	360000	879000	7890000	1810000	25800000	0	907000	2590000	177000	9340000	2250000	7690000	0	315000	161000	486000	217000	0	2080000	0	0	0	71500	0	3960000	3270000	22700000	0	0	189000	0	0	3580000	760000	0	2420000	0	0	0	0	5810000
7002	dry season	4090000	0	7710000	0	12300000	1620000	3240000	0	0	2120000	962000	2320000	282000	0	2020000	1320000	0	1390000	524000	0	0	0	0	1320000	10900000	28300000	199000000	0	0	0	0	0	10100000	15200000	0	132000000	5370000	2990000	0	0	6890000
7003	dry season	973000	139000	369000	348000	1630000	0	192000	0	0	0	566000	0	177000	0	100000	0	0	0	0	0	0	0	0	0	11700000	3020000	30100000	0	1080000	0	0	0	693000	3680000	0	45400000	10600000	10300000	0	521000	568000
7004	dry season	1290000	0	0	3880000	0	0	229000	999000	3510000	3570000	22700000	307000	157000	2120000	14700000	777000	564000	0	6940000	0	1810000	2010000	0	724000	12300000	257000000	43700000	0	0	1030000	152000	0	11200000	27500000	2560000	219000000	646000	9280000	0	0	354000
7005	dry season	341000	549000	9650000	6810000	54500000	0	5950000	12100000	0	36200000	606000	37800000	50500	558000	625000	0	387000	686000	9290000	0	1950000	3260000	100000	1300000	7150000	0	19100000	551000	267000	565000	49500	269000	1980000	2370000	0	6800000	0	145000	4030000	0	9220000
7006	dry season	0	0	0	0	0	0	0	0	0	0	2650000	0	30100	0	250000	421000	80700	1090000	0	3280000	751000	704000	0	0	0	0	0	0	4960000	4260000	0	252000	10800000	18600000	0	1240000	0	0	0	0	0
7007	dry season	418000	0	0	0	537000	278000	0	374000	0	278000	1390000	632000	0	39200	17200000	492000	1040000	0	1360000	0	7220000	7800000	1250000	20700000	592000	2230000	65800000	0	5760000	55700000	0	2710000	2810000	9290000	1130000	338000000	0	0	0	0	0
7008	dry season	0	0	0	0	0	0	0	0	171000	0	13500000	0	3380000	3490000	0	36700000	0	314000	0	1790000	1470000	1430000	1660000	35600000	14800000	71500000	71500000	0	3010000	6030000	0	608000	0	18800000	0	274000	0	2090000	0	602000	0
7009	dry season	0	0	0	0	0	0	0	0	0	0	42300000	121000	0	72200	0	0	50200	1490000	0	200000	0	0	172000	1800000	5990000	0	42700000	0	10900000	612000	422000	139000	897000	49900000	11400000	14200000	0	1120000	1300000	2670000	0
7011	dry season	0	0	0	0	0	0	0	123000	0	0	667000	238000	202000	87000	425000	0	361000	2830000	0	0	421000	570000	316000	4430000	1010000	0	10300000	0	1640000	916000	0	145000	1600000	765000	2930000	2550000	0	0	0	0	40000
7012	dry season	724000	95000	1130000	0	1800000	535000	0	0	0	0	1320000	0	153000	23600	15000	0	0	0	0	224000	0	0	0	0	8480000	0	72000000	317000	270000	0	13000	0	1230000	4970000	0	1400000	2280000	0	0	485000	1050000
7500	wet season	618000	0	1270000	553000	0	85600	3950000	2710000	1650000	8240000	119000000	0	64400	432000	138000	89800	46700	730000	3420000	43600	17800000	24500000	0	0	5830000	1830000	3600000	178000	307000	7180000	194000	610000	28800000	5980000	0	1490000	0	186000	846000	211000	1110000
7501	wet season	387000	61400	1090000	0	2020000	88500	1180000	5160000	42700	7400000	2590000	0	35400	370000	18600000	0	455000	0	83300	0	83800	0	0	0	3080000	0	0	270000	0	234000	0	234000	156000	941000	0	113000000	1160000	0	6250000	187000	1160000
7502	wet season	837000	0	787000	292000	1680000	75900	2850000	3840000	715000	75900	3000000	8570000	111000	679000	84000	644000	111000	662000	2780000	136000	4190000	7800000	66300	746000	4980000	1700000	90200000	934000	124000	1120000	318000	196000	3620000	749000	10900000	1000000	289000	4230000	2710000	998000	208000
7503	wet season	683000	38100	1060000	1080000	3710000	64800	4830000	3860000	749000	11900000	456000	12200000	103000	339000	616000	118000	394000	881000	7280000	0	5480000	6010000	420000	6920000	8840000	12100000	28000000	166000	2340000	6800000	0	172000	366000	2060000	484000	196000000	236000	673000	1160000	0	703000
7504	wet season	471000	0	239000	406000	1290000	0	1480000	1840000	434000	7270000	2690000	4230000	134000	70600	55200	59700	0	0	2690000	0	26500000	13900000	179000	2560000	3460000	1510000	2040000	127000	2110000	10200000	1570000	398000	270000	251000	1090000	392000	0	103000	1230000	0	145000
7505	wet season	800000	0	185000	889000	0	97700	1680000	3370000	205000	97700	26400000	4550000	384000	114000	683000	221000	0	0	0	0	637000	395000	293000	3040000	48500000	5740000	26500000	392000	1720000	0	1000000	0	4480000	2810000	4540000	0	505000	1590000	1430000	593000	0
7506	wet season	1040000	26900	989000	0	1060000	15600	1660000	563000	790000	1310000	446000	0	137000	0	106000	299000	0	292000	659000	288000	389000	305000	0	0	23500000	1090000	52400000	1840000	2330000	947000	585000	392000	1270000	8090000	125000	28600000	325000	202000	11400000	3410000	437000
7508	wet season	1970000	35400	1760000	8310000	31600000	34300	3240000	7020000	462000	189000	484000	16700000	92300	25600	196000	90000	44000	845000	3430000	0	1150000	1150000	174000	3780000	7490000	2580000	9710000	172000	865000	148000	437000	0	1180000	1440000	209000	519000	206000	308000	6250000	2540000	764000
7509	wet season	474000	42100	1480000	1110000	7870000	77200	812000	4680000	431000	340000	460000	9200000	107000	0	0	303000	0	0	0	0	217000	296000	0	0	12700000	3230000	27800000	282000	2440000	144000	705000	85800	6390000	182000	192000	3240000	185000	357000	3640000	109000	1320000
